# Supplementary material for: Serum amyloid A promotes glycolysis of neutrophils during PD-1 blockade resistance in hepatocellular carcinoma
Source: Nat Commun. 2024 Feb 26;15:1754. doi: 10.1038/s41467-024-46118-w (PMC10897330; doi:10.1038/s41467-024-46118-w)
Supplement: Supplementary file 4 — Source Data [file 41467_2024_46118_MOESM4_ESM.xlsx]

## Sheet: Statistical tests
Figure1		Sample size (Figure order)	Statistical test	Treatment effect	P value	Significance
c	the percentage of SAA-positive cells in two gropups	PD (n = 4 patients)；NPD (n = 5 patiens)	Two-sided Student's t-test	t = 4.420, df = 7	P = 0.0031	**
d	correlation between the levels of peripheral blood SAA and peritumoral SAA expression	n = 103 patients	Two-sided Pearson correlation analysis	r = 0.558	P < 0.0001	****
h	NPD: Serum SAA levels	n = 10 patients
	Baseline vs. Best of response		One-way ANOVA	q = 0.5650	P = 0.92	ns
	Baseline vs. PD		One-way ANOVA	q = 5.756	P = 0.0010	**
	Best of response vs. Best of response		One-way ANOVA	q = 6.321	P = 0.00040	***
	PD: Serum SAA levels	n = 6 patients
	Baseline vs. PD		Two-sided Student's t-test	t = 3.568, df = 5	P = 0.016	*
Figure2
b	different cells count in human HCC peritumor TMA	n = 160 patients
	CD8+ cells		Two-sided Student's t-test	t = 2.461, df = 345	P = 0.014	*
	CD15+ cells		Two-sided Student's t-test	t = 5.752, df = 346	P < 0.0001	****
	CD68+ cells		Two-sided Student's t-test	t = 2.410, df = 346	P = 0.0035	**
	PD-L1+ cells		Two-sided Student's t-test	t = 1.706, df = 345	P = 0.089	ns
	PD-L1+CD15+ cells		Two-sided Student's t-test	t = 3.370, df = 328	P = 0.0013	**
	PD-L1+CD68+ cells		Two-sided Student's t-test	t = 1.598, df = 333	P = 0.11	ns
d	different cells count in human resected HCC specimens	PD (n = 5 patients)；NPD (n = 14 patiens)
	SAA+ cells		Two-sided Student's t-test	t = 7.395, df = 18	P < 0.0001	****
	CD15+ cells		Two-sided Student's t-test	t = 2.030, df = 18	P = 0.057	ns
	CD68+ cells		Two-sided Student's t-test	t = 1.238, df = 18	P = 0.23	ns
	PD-L1+ cells		Two-sided Student's t-test	t = 1.477, df = 18	P = 0.16	ns
	PD-L1+CD15+ cells		Two-sided Student's t-test	t = 2.250, df = 18	P = 0.037	*
Figure3
a	FACS analysis of PD-L1 expression on neutrophils exposed to SAA	n = 4 biologically independent samples
	Control vs. SAA 125ng/mL		One-way ANOVA	q = 2.328	P = 0.39	ns
	Control vs. SAA 500ng/mL		One-way ANOVA	q = 4.306	P = 0.044	*
	Control vs. SAA 1000ng/mL		One-way ANOVA	q = 13.04	P < 0.0001	****
b	FACS analysis of PD-L1 expression on neutrophils exposed to SAA (1ug/mL) for 6h	n = 5 biologically independent samples
	Med-6h vs. SAA-6h		One-way ANOVA	q = 5.720	P = 0.0047	**
	Med-6h vs. Med-24h		One-way ANOVA	q = 1.884	P = 0.56	ns
	Med-6h vs. SAA-24h		One-way ANOVA	q = 23.27	P < 0.0001	****
	SAA-6h vs. Med-24h		One-way ANOVA	q = 3.837	P = 0.067	ns
	SAA-6h vs. SAA-24h		One-way ANOVA	q = 17.55	P < 0.0001	****
	Med-24h vs. SAA-24h		One-way ANOVA	q = 21.39	P < 0.0001	****
e	six-plex mIHC assay shows the co-expression between SAA-high and SAA-low	n = 18 patients
	PD-L1+CD15+ cells		Two-sided Student's t-test	t = 6.615, df = 34	P < 0.0001	****
	p-STAT3+PD-L1+CD15+ cells		Two-sided Student's t-test	t = 3.588, df = 34	P = 0.0011	**
	CD8+ cells		Two-sided Student's t-test	t = 5.634, df = 34	P < 0.0001	****
f	FACS analysis of PD-L1 + neutrophils exposed to SAA	n = 6 biologically independent samples
	Med+DMSO vs. SAA+DMSO		One-way ANOVA	q = 23.53	P < 0.0001	****
	SAA+DMSO vs. SAA+BB1608 (0.01umol/L)		One-way ANOVA	q = 11.44	P < 0.0001	****
	SAA+DMSO vs. SAA+BB1608 (0.1umol/L)		One-way ANOVA	q = 13.80	P < 0.0001	****
	SAA+DMSO vs. SAA+BB1608 (1umol/L)		One-way ANOVA	q = 15.55	P < 0.0001	****
Figure4
e	FACS analysis of 2-NBD-glucose consumption of neutrophils	n = 6 biologically independent samples
	2-NBDG+CD15+ cells		Two-sided Student's t-test	t = 22.51, df = 10	P < 0.0001	****
	mean 2-NBDG MFI		Two-sided Student's t-test	t = 12.06, df = 10	P < 0.0001	****
f	FACS analysis of PD-L1+ neutrophils treated with 2-DG	n = 10 biologically independent samples
	Med vs. SAA		One-way ANOVA	q = 6.699	P = 0.00020	***
	Med vs. 2-DG		One-way ANOVA	q = 0.1555	P = 0.99	ns
	SAA vs. SAA+2-DG		One-way ANOVA	q = 6.234	P = 0.0005	***
	2-DG vs. SAA+2-DG		One-way ANOVA	q = 0.6210	P = 0.97	ns
g	The levels of glycolysis-related gene expression	n = 3 biologically independent samples
	GLU1		Two-sided Student's t-test	t = 3.599, df = 4	P = 0.023	*
	PKM2		Two-sided Student's t-test	t = 7.105, df = 4	P = 0.0021	**
	PFKFB2		Two-sided Student's t-test	t = 2.123, df = 4	P = 0.10	ns
	PFKFB3		Two-sided Student's t-test	t = 2.438, df = 4	P = 0.071	ns
	LDHA		Two-sided Student's t-test	t = 5.056, df = 4	P = 0.0072	**
	GAPDH		Two-sided Student's t-test	t = 17.85, df = 4	P < 0.0001	****
	PFKL		Two-sided Student's t-test	t = 3.172, df = 4	P = 0.034	*
	ALDOA		Two-sided Student's t-test	t = 2.091, df = 4	P = 0.10	ns
	ALDOC		Two-sided Student's t-test	t = 2.904, df = 4	P = 0.044	*
	ACTB		Two-sided Student's t-test	t = 1.215, df = 4	P = 0.29	ns
i	FACS analysis of PD-L1neutrophils treated with FX-11	n = 6 biologically independent samples
	Med+DMSO vs. SAA+DMSO		One-way ANOVA	q = 10.89	P < 0.0001	****
	Med+DMSO vs. FX-11		One-way ANOVA	q = 0.03178	P = 1.00	ns
	SAA+DMSO vs. SAA+FX-11		One-way ANOVA	q = 6.927	P = 0.00050	***
	FX-11 vs. SAA+FX-11		One-way ANOVA	q = 3.935	P = 0.052	ns
Figure5
b	The levels of inflammatory-related gene expression	n = 10 biologically independent samples
	OSM		Two-sided Student's t-test	t = 27.32, df = 4	P < 0.0001	****
	ARG1		Two-sided Student's t-test	t = 12.23, df = 4	P = 0.00030	***
	IL-1B		Two-sided Student's t-test	t = 3.092, df = 4	P = 0.037	*
	IL-10		Two-sided Student's t-test	t = 5.253, df = 4	P = 0.0063	**
d	the production of OSM and Arg1 of neutrophils treated with SAA	n = 10 biologically independent samples
	OSM		Two-sided Student's t-test	t = 9.267, df = 18	P < 0.0001	****
	Arg1		Two-sided Student's t-test	t = 0.43, df = 18	P = 0.67	ns
e	IHC analysis of OSM+MPO+ cells
	Tumor vs. Invasion margin		One-way ANOVA	q = 12.15	P < 0.0001	****
	Tumor vs. Peritumor		One-way ANOVA	q = 7.628	P < 0.0001	****
	Invasion margin vs. Peritumor		One-way ANOVA	q = 4.522	P = 0.0095	**
f	FACS analysis of CD8+ T cells
	IFNγ+CD8+ T cells	n = 3 biologically independent samples
	DMSO vs. SAA+DMSO		Two-sided Student's t-test	t = 8.875, df = 2	P = 0.0062	**
	DMSO vs. OMSi		Two-sided Student's t-test	t = 6.832, df = 2	P = 0.010	*
	SAA+DMSO vs. SAA+OSMi		Two-sided Student's t-test	t = 17.17, df = 2	P = 0.0017	**
	OSMi vs. SAA+OSMi		Two-sided Student's t-test	t = 4.608, df = 2	P = 0.022	*
	TNF+CD8+ T cells	n = 3 biologically independent samples
	DMSO vs. SAA+DMSO		Two-sided Student's t-test	t = 3.669, df = 2	P = 0.034	*
	DMSO vs. OMSi		Two-sided Student's t-test	t = 3.758, df = 2	P = 0.032	*
	SAA+DMSO vs. SAA+OSMi		Two-sided Student's t-test	t = 3.189, df = 2	P = 0.043	*
	OSMi vs. SAA+OSMi		Two-sided Student's t-test	t = 4.995, df = 2	P = 0.019	*
Figure6
e	weight changes in liver and liver to mouse ratio in different treatment groups	n = 6 mice
	Liver weight
	Control vs. αPD-1		One-way ANOVA	q = 2.609	P = 0.28	ns
	Control vs. αSAA1/2		One-way ANOVA	q = 0.6281	P = 0.97	ns
	Control vs. αSAA1/2+αPD-1		One-way ANOVA	q = 4.459	P = 0.024	*
	αPD-1 vs. αSAA1/2		One-way ANOVA	q = 1.981	P = 0.51	ns
	αPD-1 vs. αSAA1/2+αPD-1		One-way ANOVA	q = 1.850	P = 0.57	ns
	αSAA1/2 vs. αSAA1/2+αPD-1		One-way ANOVA	q = 3.831	P = 0.060	ns
	liver to mouse ratio
	Control vs. αPD-1		One-way ANOVA	q = 3.840	P = 0.059	ns
	Control vs. αSAA1/2		One-way ANOVA	q = 2.524	P = 0.31	ns
	Control vs. αSAA1/2+αPD-1		One-way ANOVA	q = 6.563	P = 0.00080	***
	αPD-1 vs. αSAA1/2		One-way ANOVA	q = 1.316	P = 0.79	ns
	αPD-1 vs. αSAA1/2+αPD-1		One-way ANOVA	q = 2.723	P = 0.25	ns
	αSAA1/2 vs. αSAA1/2+αPD-1		One-way ANOVA	q = 4.039	P = 0.045	*
f	Tumor infiltration cells of each group	n = 6 mice
	CD11b+Ly6G+ cells
	Control vs. αPD-1		One-way ANOVA	q = 0.6750	P = 0.96	ns
	Control vs. αSAA1/2		One-way ANOVA	q = 0.3826	P = 0.99	ns
	Control vs. αSAA1/2+αPD-1		One-way ANOVA	q = 2.948	P = 0.20	ns
	αPD-1 vs. αSAA1/2		One-way ANOVA	q = 1.013	P = 0.89	ns
	αPD-1 vs. αSAA1/2+αPD-1		One-way ANOVA	q = 2.227	P = 0.42	ns
	αSAA1/2 vs. αSAA1/2+αPD-1		One-way ANOVA	q = 3.182	P = 0.15	ns
	PD-L1+CD11b+Ly6G+ cells
	Control vs. αPD-1		One-way ANOVA	q = 0.8250	P = 0.94	ns
	Control vs. αSAA1/2		One-way ANOVA	q = 5.850	P = 0.0049	**
	Control vs. αSAA1/2+αPD-1		One-way ANOVA	q = 4.319	P = 0.038	*
	αPD-1 vs. αSAA1/2		One-way ANOVA	q = 6.628	P = 0.0018	**
	αPD-1 vs. αSAA1/2+αPD-1		One-way ANOVA	q = 5.097	P = 0.014	*
	αSAA1/2 vs. αSAA1/2+αPD-1		One-way ANOVA	q = 1.453	P = 0.74	ns
	CD45+CD3+CD4+ cells
	Control vs. αPD-1		One-way ANOVA	q = 4.248	P = 0.036	*
	Control vs. αSAA1/2		One-way ANOVA	q = 0.9382	P = 0.91	ns
	Control vs. αSAA1/2+αPD-1		One-way ANOVA	q = 4.386	P = 0.030	*
	αPD-1 vs. αSAA1/2		One-way ANOVA	q = 4.965	P = 0.013	*
	αPD-1 vs. αSAA1/2+αPD-1		One-way ANOVA	q = 0.1321	P = 1.00	ns
	αSAA1/2 vs. αSAA1/2+αPD-1		One-way ANOVA	q = 5.097	P = 0.011	*
	CD45+CD3+CD8+ cells
	Control vs. αPD-1		One-way ANOVA	q = 0.5839	P = 0.98	ns
	Control vs. αSAA1/2		One-way ANOVA	q = 0.01990	P = 1.00	ns
	Control vs. αSAA1/2+αPD-1		One-way ANOVA	q = 7.155	P = 0.0011	**
	αPD-1 vs. αSAA1/2		One-way ANOVA	q = 0.5728	P = 0.98	ns
	αPD-1 vs. αSAA1/2+αPD-1		One-way ANOVA	q = 6.234	P = 0.0035	**
	αSAA1/2 vs. αSAA1/2+αPD-1		One-way ANOVA	q = 6.807	P = 0.0017	**
	IFNγ+CD8+ T cells
	Control vs. αPD-1		One-way ANOVA	q = 1.348	P = 0.78	ns
	Control vs. αSAA1/2		One-way ANOVA	q = 1.491	P = 0.72	ns
	Control vs. αSAA1/2+αPD-1		One-way ANOVA	q = 5.628	P = 0.0086	**
	αPD-1 vs. αSAA1/2		One-way ANOVA	q = 0.1432	P = 1.00	ns
	αPD-1 vs. αSAA1/2+αPD-1		One-way ANOVA	q = 4.280	P = 0.045	*
	αSAA1/2 vs. αSAA1/2+αPD-1		One-way ANOVA	q = 4.137	P = 0.054	ns
	TNF+CD8+ T cells
	Control vs. αPD-1		One-way ANOVA	q = 3.480	P = 0.12	ns
	Control vs. αSAA1/2		One-way ANOVA	q = 2.139	P = 0.46	ns
	Control vs. αSAA1/2+αPD-1		One-way ANOVA	q = 2.411	P = 0.36	ns
	αPD-1 vs. αSAA1/2		One-way ANOVA	q = 5.619	P = 0.0087	**
	αPD-1 vs. αSAA1/2+αPD-1		One-way ANOVA	q = 1.069	P = 0.87	ns
	αSAA1/2 vs. αSAA1/2+αPD-1		One-way ANOVA	q = 4.550	P = 0.033	*
Figure7
c	weight changes in the whole mice, liver tumor, and liver to mouse ratio in different groups	n = 4 mice
	Mice body weight		Two-sided Student's t-test	t = 1.659, df = 3	P = 0.20	ns
	Liver weight		Two-sided Student's t-test	t = 6.156, df = 3	P = 0.0086	**
	Liver/body wight ratio		Two-sided Student's t-test	t = 10.89, df = 3	P = 0.0017	**
f	the quantification of MPO+ cells, PD-L1+ MPO+ cells and IFNγ+ CD8+ T cells in peritumor	n = 4 mice
	MPO+ cells		Two-sided Student's t-test	t = 5.964, df = 6	P = 0.0010	***
	PD-L1+MPO+ cells		Two-sided Student's t-test	t = 3.625, df = 6	P = 0.0110	*
	IFNγ+CD8+ T cells		Two-sided Student's t-test	t = 5.125, df = 6	P = 0.0022	**
h	weight changes in whole mouse, liver tumor, and liver to mouse ratio in different groups	n = 4 mice
	Mice body weight		Two-sided Student's t-test	t = 0.04243, df = 6	P = 0.97	ns
	Liver weight		Two-sided Student's t-test	t = 3.299, df = 6	P = 0.016	*
	Liver/body wight ratio		Two-sided Student's t-test	t = 4.286, df = 6	P = 0.0052	**
k	the quantification of MPO+ cells, PD-L1+ MPO+ cells and IFNγ+ CD8+ T cells in peritumor	n = 4 mice
	MPO+ cells		Two-sided Student's t-test	t = 4.350, df = 6	P = 0.0048	**
	PD-L1+MPO+ cells		Two-sided Student's t-test	t = 2.799, df = 6	P = 0.031	*
	IFNγ+CD8+ T cells		Two-sided Student's t-test	t = 3.376, df = 6	P = 0.015	*
Figure8
e	weight changes in liver tumor and liver to mouse ratio in different groups	n = 6 mice
	Liver weight
	Control vs. αPD-1		One-way ANOVA	q = 1.277	P = 0.80	ns
	Control vs. BBI608		One-way ANOVA	q = 1.787	P = 0.60	ns
	Control vs. BBI608+αPD-1		One-way ANOVA	q = 4.596	P = 0.019	*
	αPD-1 vs. BBI608		One-way ANOVA	q = 0.5107	P = 0.98	ns
	αPD-1 vs. BBI608+αPD-1		One-way ANOVA	q = 3.319	P = 0.12	ns
	BBI608 vs. BBI608+αPD-1		One-way ANOVA	q = 2.809	P = 0.23	ns
	liver to mouse ratio
	Control vs. αPD-1		One-way ANOVA	q = 3.198	P = 0.14	ns
	Control vs. BBI608		One-way ANOVA	q = 1.872	P = 0.60	ns
	Control vs. BBI608+αPD-1		One-way ANOVA	q = 6.077	P = 0.0018	**
	αPD-1 vs. BBI608		One-way ANOVA	q = 1.327	P = 0.79	ns
	αPD-1 vs. BBI608+αPD-1		One-way ANOVA	q = 2.879	P = 0.21	ns
	BBI608 vs. BBI608+αPD-1		One-way ANOVA	q = 4.206	P = 0.035	*
g	FACS analysis of tumor infiltration cells
	CD11b+Ly6G+ cells
	Control vs. αPD-1		One-way ANOVA	q = 3.963	P = 0.067	ns
	Control vs. BBI608		One-way ANOVA	q = 5.260	P = 0.014	*
	Control vs. BBI608+αPD-1		One-way ANOVA	q = 5.448	P = 0.011	*
	αPD-1 vs. BBI608		One-way ANOVA	q = 9.223	P = 0.00010	***
	αPD-1 vs. BBI608+αPD-1		One-way ANOVA	q = 9.412	P = 0.00010	***
	BBI608 vs. BBI608+αPD-1		One-way ANOVA	q = 0.1884	P = 1.00	ns
	PD-L1+CD11b+Ly6G+ cells
	Control vs. αPD-1		One-way ANOVA	q = 4.738	P = 0.026	*
	Control vs. BBI608		One-way ANOVA	q = 6.790	P = 0.0021	**
	Control vs. BBI608+αPD-1		One-way ANOVA	q = 8.366	P = 0.00040	***
	αPD-1 vs. BBI608		One-way ANOVA	q = 11.53	P < 0.0001	****
	αPD-1 vs. BBI608+αPD-1		One-way ANOVA	q = 13.10	P < 0.0001	****
	BBI608 vs. BBI608+αPD-1		One-way ANOVA	q = 1.576	P = 0.053	ns
Supplementary Fig1
c	expression difference between PD and NPD patients	n = 52 patients
	SAA		Two-sided Student's t-test		P = 0.0008	***
	CRP		Two-sided Student's t-test		P = 0.0089	**
	NLR		Two-sided Student's t-test		P = 0.098	ns
	PLR		Two-sided Student's t-test		P = 0.13	ns
	LDH		Two-sided Student's t-test		P = 0.079	ns
	IL-2		Two-sided Student's t-test		P = 0.23	ns
	IFNg		Two-sided Student's t-test		P = 0.78	ns
	TNF		Two-sided Student's t-test		P = 0.82	ns
	GM-CSF		Two-sided Student's t-test		P = 0.92	ns
	IL-4		Two-sided Student's t-test		P = 0.59	ns
	IL-5		Two-sided Student's t-test		P = 0.085	ns
	IL-6		Two-sided Student's t-test		P = 0.36	ns
	IL-8		Two-sided Student's t-test		P = 0.073	ns
	IL-10		Two-sided Student's t-test		P = 0.61	ns
	AFP		Two-sided Student's t-test		P = 0.12	ns
	PIVKA-II		Two-sided Student's t-test		P = 0.088	ns
Supplementary Fig4
f	comparison plasma SAA between PD and NPD patients	n= 138 patients	Two-sided Student's t-test		P = 0.000028	***
Supplementary Fig6
a	the expression difference between tumor and peritumor	n = 50 patients
	IL6		Two-sided paired t-test		P = 0.0062	**
	STAT3		Two-sided paired t-test		P = 0.45	ns
	SAA1		Two-sided paired t-test		P = 0.00053	***
	SAA2		Two-sided paired t-test		P = 0.00014	***
	SAA2-SAA4		Two-sided paired t-test		P = 0.00025	***
	CRP		Two-sided paired t-test		P = 0.00043	**
e	comparison SAA+ cells between tumor and peritumor	n = 160 patients	Two-sided paired t-test	t = 7.22, df = 159	P < 0.0001	****
Supplementary Fig7
b	correlation between the mRNA levels of peitumor SAA1 and STAT3 expression	n = 424 patients	Two-sided Pearson correlation analysis	r = 0.34	P < 0.0001	****
c	p-STAT3+ cells between SAA-low and SAA-high peritumor	n = 78, 145 patients separately	Two-sided Student's t-test	t = 2.180, df = 221	P = 0.030	*
e	coexpression of IL6 between SAA+ and SAA- cells	n= 18 patients for each group	Two-sided Student's t-test	t = 4.586, df = 34	P < 0.0001	****
f	coexpression of p-STAT3 between SAA+ and SAA- cells	n= 19 patients for each group	Two-sided Student's t-test	t = 7.385, df = 34	P < 0.0001	****
Supplementary Fig8	immune cells in HCC are compared between high and low expression of SAA in HCC	n = 424 patients
a	Neutrophils		Two-sided paired t-test		P < 0.0001	****
	Macrophages		Two-sided paired t-test		P < 0.0001	****
	DC		Two-sided paired t-test		P < 0.0001	****
	CD8 T cells		Two-sided paired t-test		P = 0.44	ns
	NK cells		Two-sided paired t-test		P = 0.11	ns
	Treg		Two-sided paired t-test		P = 0.019	*
	Th17 cells		Two-sided paired t-test		P = 0.089	ns
	B cells		Two-sided paired t-test		P = 0.0023	**
b	correlation coefficients between different immune cells and expression level of SAA in HCC	n = 424 patients
	Eosinophils		Two-sided Spearman's rank correlation analysis	r = - 0.1545	P = 0.0028	**
	T helper cells		Two-sided Spearman's rank correlation analysis	r = -0.06589	P = 0.20	ns
	NK CD56bright cells		Two-sided Spearman's rank correlation analysis	r = - 0.05284	P = 0.31	ns
	Th2 cells		Two-sided Spearman's rank correlation analysis	r = - 0.03827	P = 0.46	ns
	CD8 T cells		Two-sided Spearman's rank correlation analysis	r = - 0.007802	P = 0.88	ns
	Tcm		Two-sided Spearman's rank correlation analysis	r = 0.03296	P = 0.53	ns
	TFH		Two-sided Spearman's rank correlation analysis	r = 0.05611	P = 0.28	ns
	Tem		Two-sided Spearman's rank correlation analysis	r = - 0.06134	P = 0.24	ns
	NK cells		Two-sided Spearman's rank correlation analysis	r = 0.1042	P = 0.044	*
	Th17 cells		Two-sided Spearman's rank correlation analysis	r = 0.1680	P = 0.022	*
	NK CD56dim cells		Two-sided Spearman's rank correlation analysis	r = 0.1741	P = 0.0093	**
	TReg		Two-sided Spearman's rank correlation analysis	r = 0.1756	P = 0.0078	**
	aDC		Two-sided Spearman's rank correlation analysis	r = 0.1826	P = 0.0066	**
	Tgd		Two-sided Spearman's rank correlation analysis	r = 0.1936	P = 0.0053	**
	T cells		Two-sided Spearman's rank correlation analysis	r = 0.2596	P = 0.0039	**
	Th1 cells		Two-sided Spearman's rank correlation analysis	r = 0.2656	P = 0.0016	**
	B cells		Two-sided Spearman's rank correlation analysis	r = 0.2793	P = 0.0011	**
	Mast cells		Two-sided Spearman's rank correlation analysis	r = 0.2801	P = 0.0010	**
	pDC		Two-sided Spearman's rank correlation analysis	r = 0.2856	P = 0.00093	***
	Cytotoxic cells		Two-sided Spearman's rank correlation analysis	r = 0.2985	P = 0.00079	***
	Macrophages		Two-sided Spearman's rank correlation analysis	r = 0.3026	P = 0.00072	***
	iDC		Two-sided Spearman's rank correlation analysis	r = 0.3259	P = 0.00034	***
	DC		Two-sided Spearman's rank correlation analysis	r = 0.4378	P < 0.0001	****
	Neutrophils		Two-sided Spearman's rank correlation analysis	r = 0.4679	P < 0.0001	****
c	Count of immune cells are compared between SAA-high and SAA-low group
	SAA-low	n = 173 patients
	CD15 vs. CD8		One-way ANOVA	q = 4.324	P = 0.028	*
	CD8 vs. CD68		One-way ANOVA	q = 7.417	P < 0.0001	****
	CD8 vs. PD-L1		One-way ANOVA	q = 8.817	P < 0.0001	****
	CD8 vs. PD-L1+CD15		One-way ANOVA	q = 12.04	P < 0.0001	****
	CD8 vs. PD-L1+CD68		One-way ANOVA	q = 12.18	P < 0.0001	****
	SAA-low	n = 174 patients
	CD15 vs. CD8		One-way ANOVA	q = 8.977	P < 0.0001	****
	CD15 vs. CD68		One-way ANOVA	q = 13.30	P < 0.0001	****
	CD15 vs. PD-L1		One-way ANOVA	q = 16.33	P < 0.0001	****
	CD15 vs. PD-L1+CD15		One-way ANOVA	q = 16.71	P < 0.0001	****
	CD15 vs. PD-L1+CD68		One-way ANOVA	q = 17.09	P < 0.0001	****
d	Counts of immune cells are compared between the NPDand PD groups
	NPD	n = 15 patients
	SAA vs. CD8		One-way ANOVA	q = 5.128	P = 0.0048	**
	CD15 vs. CD8		One-way ANOVA	q = 6.389	P = 0.00020	***
	CD8 vs. PD-L1		One-way ANOVA	q = 6.112	P = 0.00050	***
	CD8 vs. PD-L1+CD15		One-way ANOVA	q = 7.921	P < 0.0001	****
	NPD	n = 5 patients
	SAA vs. CD15		One-way ANOVA	q = 9.285	P < 0.0001	****
Supplementary Fig10
a	the quantity of neutrophils passed into the lower chamber	n = 5 biologically independent samples
	Con vs. SAA		One-way ANOVA	q = 4.650	P = 0.022	*
	Con vs. IL8		One-way ANOVA	q = 6.587	P = 0.0014	**
	Con vs. SAA+IL8		One-way ANOVA	q = 5.312	P = 0.0084	**
	SAA vs. IL8		One-way ANOVA	q = 1.937	P = 0.54	ns
	SAA vs. SAA+IL8		One-way ANOVA	q = 0.6621	P = 0.97	ns
	IL8 vs. SAA+IL8		One-way ANOVA	q = 1.275	P = 0.80	ns
b	the viability of neutrophils purified from PB of HCC patients with different treatment	n = 6 biologically independent samples
	SAA-neu
	0h vs. Med 24h		One-way ANOVA	q = 8.312	P = 0.00010	***
	0h vs. SAA 24h		One-way ANOVA	q = 3.913	P = 0.036	*
	Med 24h vs. SAA 24h		One-way ANOVA	q = 4.220	P = 0.024	*
	SAA+BBI608-neu
	Med+DMSO vs. SAA+DMSO		One-way ANOVA	q = 8.388	P < 0.0001	****
	SAA+DMSO vs. SAA+BBI608 (0.01 μmol/L)		One-way ANOVA	q = 12.08	P < 0.0001	****
	SAA+DMSO vs. SAA+BBI608 (0.1 μmol/L)		One-way ANOVA	q = 16.57	P < 0.0001	****
	SAA+DMSO vs. SAA+BBI608 (1 μmol/L)		One-way ANOVA	q = 20.43	P < 0.0001	****
c	FACS analysis--the apoptosis of neutrophils is inhibited by SAA	n = 3 biologically independent samples
	Annexin V- PI-		Two-sided Student's t-test	t = 11.74, df = 4	P = 0.00030	***
	Annexin V+ PI-		Two-sided Student's t-test	t = 1.973, df = 4	P = 0.12	ns
	Annexin V+PI+		Two-sided Student's t-test	t = 14.37, df = 4	P = 0.00010	***
Supplementary Fig11
c	neutrophil glucose uptake and lactate secretion elevated after SAA stimulation for 20 hours
	glucose uptake	n = 3 biologically independent samples
	5min		Two-sided Student's t-test	t = 2.128, df = 4	P = 0.10	ns
	12h		Two-sided Student's t-test	t = 2.523, df = 4	P = 0.059	ns
	20h		Two-sided Student's t-test	t = 2.835, df = 4	P = 0.047	*
	lactate secretion
	5min		Two-sided Student's t-test	t = 2.092, df = 4	P = 0.10	ns
	12h		Two-sided Student's t-test	t = 20.89, df = 4	P < 0.0001	****
	20h		Two-sided Student's t-test	t = 20.07, df = 4	P < 0.0001	****
d	FACS analysis--SAA-induced Glut1 expression on neutrophils	n = 5 biologically independent samples
	Med-6h vs. SAA-6h		One-way ANOVA	q = 9.038	P < 0.0001	****
	Med-6h vs. Med-24h		One-way ANOVA	q = 1.814	P = 0.59	ns
	Med-6h vs. SAA-24h		One-way ANOVA	q = 4.765	P = 0.018	*
	SAA-6h vs. Med-24h		One-way ANOVA	q = 7.225	P = 0.00050	***
	SAA-6h vs. SAA-24h		One-way ANOVA	q = 4.274	P = 0.037	*
	Med-24h vs. SAA-24h		One-way ANOVA	q = 2.951	P = 0.20	ns
f	the levels of glycolysis-related gene expression	n = 3 biologically independent samples
	GLUT1		Two-sided Student's t-test	t = 0.2143, df = 4	P = 0.84	ns
	PKM2		Two-sided Student's t-test	t = 3.208, df = 4	P = 0.033	*
	PFKFB2		Two-sided Student's t-test	t = 1.157, df = 4	P = 0.31	ns
	PFKFB3		Two-sided Student's t-test	t = 13.57, df = 4	P = 0.00020	***
	LDHA		Two-sided Student's t-test	t = 11.63, df = 4	P = 0.00030	***
	GAPDH		Two-sided Student's t-test	t = 3.973, df = 4	P = 0.0.017	*
	PFKL		Two-sided Student's t-test	t = 6.502, df = 4	P = 0.0029	**
	ALDOA		Two-sided Student's t-test	t = 9.626, df = 4	P = 0.00070	***
	ALDOC		Two-sided Student's t-test	t = 5.842, df = 4	P = 0.0043	**
	PD-L1		Two-sided Student's t-test	t = 20.80, df = 4	P < 0.0001	****
Supplementary Fig12
b	FACS analysis--the proportion of PD-L1+ neutrophils in different groups	n = 8 biologically independent samples
	Med+DMSO vs. SAA+DMSO		One-way ANOVA	q = 5.752	P = 0.0019	**
	Med+DMSO vs. TEPP		One-way ANOVA	q = 0.1888	P = 1.00	ns
	Med+DMSO vs. SAA+TEPP		One-way ANOVA	q = 5.255	P = 0.0047	**
	SAA+DMSO vs. TEPP		One-way ANOVA	q = 5.563	P = 0.0027	**
	SAA+DMSO vs. SAA+TEPP		One-way ANOVA	q = 0.4970	P = 0.98	ns
	TEPP vs. SAA+TEPP		One-way ANOVA	q = 5.066	P = 0.0066	**
c	FACS analysis--the proportion of PD-L1+ neutrophils in different groups	n = 9 biologically independent samples
	Med vs. SAA		One-way ANOVA	q = 8.961	P < 0.0001	****
	Med vs. αKG		One-way ANOVA	q = 0.1253	P = 1.00	ns
	Med vs. SAA+αKG		One-way ANOVA	q = 8.016	P < 0.0001	****
	SAA vs. αKG		One-way ANOVA	q = 9.086	P < 0.0001	****
	SAA vs. SAA+αKG		One-way ANOVA	q = 0.9447	P = 0.91	ns
	αKG vs. SAA+αKG		One-way ANOVA	q = 8.141	P < 0.0001	****
d	Expression of LDHA is positively correlated with STAT3 in LIHC in the TIMER 2 database		Two-sided Pearson correlation analysis	r = 0.49	P < 0.0001	****
Supplementary Fig15
f	weight changes in liver weight and liver to body weight ratio in different treatment groups	n = 3, 3, 4, 4 mice separately
	liver weight
	Control vs. αPD-1		One-way ANOVA	q = 7.564	P = 0.0015	**
	Control vs. αSAA1/2		One-way ANOVA	q = 5.234	P = 0.018	*
	Control vs. αSAA1/2+αPD-1		One-way ANOVA	q = 8.920	P = 0.00040	***
	αPD-1 vs. αSAA1/2		One-way ANOVA	q = 1.969	P = 0.53	ns
	αPD-1 vs. αSAA1/2+αPD-1		One-way ANOVA	q = 1.465	P = 0.73	ns
	αSAA1/2 vs. αSAA1/2+αPD-1		One-way ANOVA	q = 3.325	P = 0.15	ns
	liver to body weight ratio
	Control vs. αPD-1		One-way ANOVA	q = 6.793	P = 0.0034	**
	Control vs. αSAA1/2		One-way ANOVA	q = 4.154	P = 0.061	ns
	Control vs. αSAA1/2+αPD-1		One-way ANOVA	q = 8.311	P = 0.00070	***
	αPD-1 vs. αSAA1/2		One-way ANOVA	q = 2.352	P = 0.39	ns
	αPD-1 vs. αSAA1/2+αPD-1		One-way ANOVA	q = 1.639	P = 0.66	ns
	αSAA1/2 vs. αSAA1/2+αPD-1		One-way ANOVA	q = 3.870	P = 0.083	ns
g	bioluminescence value for each mouse over time with associated statistical analyses	n = 3, 3, 4, 4 mice separately
	Control vs. αPD-1		One-way ANOVA	q = 6.552	P = 0.0043	**
	αPD-1 vs. αSAA1/2		One-way ANOVA	q = 3.090	P = 0.19	ns
	Control vs. αSAA1/2+αPD-1		One-way ANOVA	q = 14.44	P < 0.0001	****
h	counts of MPO+ cells, PD-L1+ MPO+ cells and CD8+ T cells in peritumor region
	MPO+ cells
	Control vs. αPD-1		One-way ANOVA	q = 0.5032	P = 0.98	ns
	Control vs. αSAA1/2		One-way ANOVA	q = 0.4692	P = 0.99	ns
	Control vs. αSAA1/2+αPD-1		One-way ANOVA	q = 2.863	P = 0.26	ns
	αPD-1 vs. αSAA1/2		One-way ANOVA	q = 0.03400	P = 1.00	ns
	αPD-1 vs. αSAA1/2+αPD-1		One-way ANOVA	q = 2.360	P = 0.40	ns
	αSAA1/2 vs. αSAA1/2+αPD-1		One-way ANOVA	q = 2.394	P = 0.39	ns
	PD-L1+MPO+ cells
	Control vs. αPD-1		One-way ANOVA	q = 1.492	P = 0.72	ns
	Control vs. αSAA1/2		One-way ANOVA	q = 15.41	P < 0.0001	****
	Control vs. αSAA1/2+αPD-1		One-way ANOVA	q = 15.61	P < 0.0001	****
	αPD-1 vs. αSAA1/2		One-way ANOVA	q = 16.90	P < 0.0001	****
	αPD-1 vs. αSAA1/2+αPD-1		One-way ANOVA	q = 17.10	P < 0.0001	****
	αSAA1/2 vs. αSAA1/2+αPD-1		One-way ANOVA	q = 0.2017	P = 1.00	ns
	CD8+ cells
	Control vs. αPD-1		One-way ANOVA	q = 0.09300	P = 1.00	ns
	Control vs. αSAA1/2		One-way ANOVA	q = 3.606	P = 0.13	ns
	Control vs. αSAA1/2+αPD-1		One-way ANOVA	q = 8.184	P = 0.0018	**
	αPD-1 vs. αSAA1/2		One-way ANOVA	q = 3.699	P = 0.11	ns
	αPD-1 vs. αSAA1/2+αPD-1		One-way ANOVA	q = 8.277	P = 0.0017	**
	αSAA1/2 vs. αSAA1/2+αPD-1		One-way ANOVA	q = 4.578	P = 0.048	*
Supplementary Fig16
e	the statistic comparison of the parent percentages of peritumoral infiltration cells	n = 4 mice
	CD3+ cells
	Control vs. αPD-1		One-way ANOVA	q = 4.775	P = 0.025	*
	Control vs. BBI608		One-way ANOVA	q = 7.329	P = 0.011	**
	Control vs. αPD-1+BBI60		One-way ANOVA	q = 6.946	P = 0.0018	**
	αPD-1 vs. BBI608		One-way ANOVA	q = 2.554	P = 0.32	ns
	αPD-1 vs. αPD-1+BBI60		One-way ANOVA	q = 2.171	P = 0.45	ns
	BBI608 vs. αPD-1+BBI60		One-way ANOVA	q = 0.3828	P = 0.99	ns
	CD8+ cells
	Control vs. αPD-1		One-way ANOVA	q = 1.939	P = 0.54	ns
	Control vs. BBI608		One-way ANOVA	q = 3.136	P = 0.17	ns
	Control vs. αPD-1+BBI60		One-way ANOVA	q = 3.163	P = 0.17	ns
	αPD-1 vs. BBI608		One-way ANOVA	q = 5.075	P = 0.017	*
	αPD-1 vs. αPD-1+BBI60		One-way ANOVA	q = 1.224	P = 0.82	ns
	BBI608 vs. αPD-1+BBI60		One-way ANOVA	q = 6.299	P = 0.0038	**
	PD-1+CD8+ cells
	Control vs. αPD-1		One-way ANOVA	q = 3.176	P = 0.17	ns
	Control vs. BBI608		One-way ANOVA	q = 2.341	P = 0.39	ns
	Control vs. αPD-1+BBI60		One-way ANOVA	q = 0.03279	P = 1.00	ns
	αPD-1 vs. BBI608		One-way ANOVA	q = 5.517	P = 0.0098	**
	αPD-1 vs. αPD-1+BBI60		One-way ANOVA	q = 3.143	P = 0.17	ns
	BBI608 vs. αPD-1+BBI60		One-way ANOVA	q = 2.374	P = 0.38	ns
	CD69+CD8+ cells
	Control vs. αPD-1		One-way ANOVA	q = 1.108	P = 0.86	ns
	Control vs. BBI608		One-way ANOVA	q = 0.8041	P = 0.94	ns
	Control vs. αPD-1+BBI60		One-way ANOVA	q = 1.347	P = 0.78	ns
	αPD-1 vs. BBI608		One-way ANOVA	q = 1.912	P = 0.55	ns
	αPD-1 vs. αPD-1+BBI60		One-way ANOVA	q = 0.2395	P = 1.00	ns
	BBI608 vs. αPD-1+BBI60		One-way ANOVA	q = 2.152	P = 0.46	ns
	CD4+ cells
	Control vs. αPD-1		One-way ANOVA	q = 4.453	P = .0.037	*
	Control vs. BBI608		One-way ANOVA	q = 5.370	P = 0.012	*
	Control vs. αPD-1+BBI60		One-way ANOVA	q = 7.445	P = 0.0010	***
	αPD-1 vs. BBI608		One-way ANOVA	q = 0.9173	P = 0.91	ns
	αPD-1 vs. αPD-1+BBI60		One-way ANOVA	q = 2.992	P = 0.20	ns
	BBI608 vs. αPD-1+BBI60		One-way ANOVA	q = 2.075	P = 0.49	ns
	PD-1+CD4+ cells
	Control vs. αPD-1		One-way ANOVA	q = 0.2912	P = 1.00	ns
	Control vs. BBI608		One-way ANOVA	q = 6.384	P = 0.0034	**
	Control vs. αPD-1+BBI60		One-way ANOVA	q = 1.426	P = 0.75	ns
	αPD-1 vs. BBI608		One-way ANOVA	q = 6.093	P = 0.0049	**
	αPD-1 vs. αPD-1+BBI60		One-way ANOVA	q = 1.135	P = 0.85	ns
	BBI608 vs. αPD-1+BBI60		One-way ANOVA	q = 4.957	P = 0.020	*
	CD69+CD4+ cells
	Control vs. αPD-1		One-way ANOVA	q = 4.263	P = 0.046	*
	Control vs. BBI608		One-way ANOVA	q = 1.483	P = 0.73	ns
	Control vs. αPD-1+BBI60		One-way ANOVA	q = 4.840	P = 0.023	*
	αPD-1 vs. BBI608		One-way ANOVA	q = 2.780	P = 0.25	ns
	αPD-1 vs. αPD-1+BBI60		One-way ANOVA	q = 0.5777	P = 0.98	ns
	BBI608 vs. αPD-1+BBI60		One-way ANOVA	q = 3.358	P = 0.14	ns
h	weight changes in the whole mice in different treatment groups	n = 5 mice	One-way ANOVA	F = 0.5874	P = 0.83	ns

## Sheet: Figure1
Figure 1c
NPD	PD
1.91547	52.6335
14.1784	96.8127
3.33157	29.2478
1.65924	88.4233
0.667807
Figure 1h
NPD				PD
Baseline	Best of response	PD		Baseline	PD
17.4	8.1	36.7		66.9	153.6
4.2	1.8	140		34.3	162.9
4	5.1	137.3		28.5	108.7
				42.6	129
10.5	6.3	23.5		6.5	219.5
22.8	15.4	280.8		20.4	24.7
8.7	7.5	148.5
9.4	12.4	225.2
8	4.3	161.7
10.4	5.8	11.9
78.7	8.3	18.1

## Sheet: Figure2
Figure 2b
CD15		CD68		CD8		PD-L1		PD-L1+CD15+		PD-L1+CD68+
SAA low	SAA high	SAA low	SAA high	SAA low	SAA high	SAA low	SAA high	SAA low	SAA high	SAA low	SAA high
56	26	50	58	150	33	0	0	0	0	0	0
101	451	181	83	142	573	0	0	0	0	0	0
104	190	82	296	523	316	0	13	0	9	0	0
10	1131	68	0	468	98	0	8	0	8	0	7
19	6	0	93	340	1094	1230	0	19	0	699	0
264	15	1	57	23	539	198	0	16	0	23	0
51	3290	0	2	1842	72	1	11	0	11	0	10
46	55	0	65	114	497	0	0	0	0	0	0
3	0	0	5	10	19	90	0	3	0	0	0
57	0	37	0	95	494	0	61	0	0	0	3
13	728	98	0	247	123	0	4	0	4	0	0
1668	10	0	85	151	1667	775	0	20	0	348	0
0	37	0	70	33	91	1136	0	0	0	49	0
6	3135	4	3	1533	38	0	14	0	14	0	13
15	260	0	13	138	496	0	1	0	1	0	1
1	3	0	0	106	30	532	104	1	3	4	7
15	50	74	195	226	159	0	2	0	2	0	0
63	137	14	132	493	425	6	0	3	0	1	0
46	863	26	0	885	128	0	5	0	5	0	1
22	100	56	0	283	368	0	32	0	18	0	1
117	108	19	180	295	639	119	13	75	11	70	11
88	692	39	26	393	183	4	17	2	17	0	3
3	267	0	0	842	22	0	1	0	1	0	0
12	63	49	1	220	48	0	41	0	20	0	3
0	107	41	0	110	77	0	0	0	0	0	0
20	344	46	72	381	178	1	0	0	0	1	0
33	15	42	63	52	270	5	0	3	0	5	0
0	2398	0	10	621	16	1	36	0	36	0	17
0	139	0	0	1033	4	0	119	0	72	0	75
7	185	38	2	699	31	0	0	0	0	0	0
6	180	63	44	442	96	0	0	0	0	0	0
45	27	22	125	92	245	14	0	9	0	2	0
78	2593	22	18	1082	255	7	25	7	25	0	23
6	828	6	0	1636	20	0	8	0	4	0	2
19	207	142	77	315	249	18	5	4	5	4	5
281	998	0	0	200	1376	1324	3		3	262	2
29	124	0	28	213	137	114	0	20	0	1	0
38	210	14	65	337	117	42	17	5	17	0	12
42	635	18	0	203	136	2	1	2	0	0	0
1	399	32	3	230	71	103	10	0	11	27	6
30	61	0	86	46	422	10	0	9	0	9	0
16	61	8	5	179	32	100	2	8	2	0	1
7	7	6	7	142	41	28	0	1	0	0	0
9	36	17	3	512	54	0	2	0	2	0	2
86	71	71	8	154	109	4	0	6	0	0	0
145	114	32	77	231	514	0	0	0	0	0	0
342	125	60	2	441	666	184	0		0	124	0
120	13	64	0	433	645	12	2	3	1	2	1
25	18	0	1	144	612	39	0	7	0	35	0
3	201	0	195	111	515	65	0	0	0	22	0
1	192	0	138	149	7	247	0	0	0	1	0
22	43	31	102	6	62	0	0	0	0	0	0
6	145	19	210	68	5	20	45		3		0
50	51	25	1	26	486	12	2	3	0	1	0
88	468	71	0	306	310	3	308	3	210	2	58
42	38	0	0	9	132	3	55	2	11	5	1
48	222	18	269	177	65	1	1	0	1	0	0
32	46	48	83	9	210	0	0	0	0	0	0
1	17	0	66	7	77	718	0	0	0	1	0
2	72	54	45	32	301	0	3	0	0	0	0
3	737	6	1	424	2	37	142	0	131	0	34
2	88	14	4	75	97	0	14	0	0	0	0
0	216	0	140	129	14	103	119	0	45	0	4
2	4054	62	94	377	97	0	244	0	232	0	29
11	188	0	225	89	89	0	35	0	26	0	3
0	68	1	102	23	5	41	1	0	0	0	0
7	29	41	65	1	3	0	0	0	0	0	0
35	472	118	208	104	73	0	59	0	31	0	0
6	3477	8	164	68	31	2	106	0	91	0	0
93	138	198	226	63	18	45	15	25	8	0	0
30	111	85	67	24	22	0	10	0	4	0	1
36	276	87	320	67	17	0	16	0	4	0	3
7	94	41	69	11	68	0	0	0	0	0	0
84	1	315	128	82	16	8	0	6		0
31	760	51	288	24	14	4	66	0	18	0	0
386	0	29	12	1	375	44	0	14		4
26	35	83	256	8	19	13	53	0	4	1	0
162	271	16	125	181	138	444	130	36	60	12	15
81	76	289	253	186	2	37	84	16	6	0	1
66	106	186	106	37	44	6	106	0	9	0	0
67	33	34	27	4	67	9	5	2	0	0	0
129	653	6	96	334	234	213	175	51	111	17	46
44	3463	39	410	16	74	85	192	9	191	2	2
58	64	112	6	39	23	0	4	0	0	0	0
2	339	41	55	376	59	2	120		68		35
28	2082	108	222	31	46	6	32	0	32	0	0
9	67	54	2	25	9	1	1	1	0	0	0
6	189	27	162	214	37	10	64	1	30	0	7
38	100	86	367	14	17	0	15	0	5	0	0
15	100	87	314	93	7	2	11	0	7	0	2
11	113	55	142	2	3	11	0	0	0	0	0
32	854	83	79	108	22	4	746	0	276	0	1
449	80	79	93	15	203	260	13		9	41	1
3	550	71	17	272	6	0	27	0	21	0	4
20	63	23	117	3	27	0	0	0	0	0	0
825	50	85	105	4	805	393	97		6	32	0
44	5	174	26	1	0	167	0	7	0	0	0
59	47	17	97	28	31	3	1	0	0	0	0
33	82	86	137	149	12	6	0	1	0	0	0
65	78	81	154	29	120	1	0	0	0	0	0
72	21	152	43	11	77	4	1	0	0	0	0
493	116	63	139	49	554	305	1		0	19	0
28	18	144	86	9	7	42	2	1	1	0	0
86	25	22	159	3	72	10	4	2	2	0	0
29	100	39	182	28	26	33	1	1	0	0	0
138	25	143	123	1	175	0	0	0	0	0	0
52	82	68	82	23	41	2	8	0	8	0	1
61	261	94	5	101	23	0	19	0	19	0	7
50	62	76	28	72	9	79	0	9	0	2	0
44	1023	44	0	651	7	20	162	7	162	0	27
27	520	54	10	392	13	0	2	0	7	0	1
24	38	56	26	122	18	0	0	0	0	0	0
142	661	339	79	240	112	5	57	1	57	0	21
105	49	368	22	58	301	139	0	52	0	32	0
45	634	78	14	555	4	1	55	0	55	0	27
38	244	128	24	173	2	9	0	6	2	0	0
17	52	20	6	166	4	0	0	0	0	0	0
41	49	221	32	11	38	33	0	15	0	5	0
6	232	7	138	251	1	0	0	0	0	0	0
19	169	110	8	165	10	0	0	0	0	0	0
12	4020	29	0	994	1	0	0	0	0	0	0
1	1667	6	0	94	1	1	0	0	0	0	0
236	95	270	8	5	55	0	0	0	0	0	0
39	75	232	87	46	4	2	0	0	0	0	0
16	266	58	10	528	1	6	1	0	1	0	0
3	3193	10	0	274	0	6	0	0	0	0	0
86	2304	1	0	77	18	0	0	5	0	0	0
61	790	8	0	13	88	0	0	3	0	0	0
2	1197	7	17	446	66	0	0		1		0
3	123	0	112	303	288	3	0		0		0
164	700	4	81	418	46	3	2	11	5	0	2
55	2191	70	63	592	3	1	0	1	2	0	0
14	55	4	82	68	106	1	0	1	0	0	0
1	244	0	57	323	617	14	0		0		0
22	524	10	4	32	3	0	1	0	5	0	0
383	1206	47	116	595	326	1	19	1	39	0	4
9	601	46	270	559	114	8	0		0		0
236	601	49	45	237	288	0	0	0	0	0	0
116	2799	3	109	794	258	1	1	1	1	0	1
57	201	9	113	78	38	0	0	0	0	0	0
1391	323	63	145	254	593	5	0	6	0	4	0
944	1	25	78	33	694	72	9	72		21
273	240	77	179	218	244	0	7	0	9	0	1
97	60	3	279	29	352	1	2	1	10	1	1
53	99	47	121	152	21	5	0	6	0	0	0
1258	1149	75	151	80	106	0	36	0	85	0	1
60	3833	0	618	366	353	0	0	0	6	0	1
294	232	78	193	651	57	12	179	16		0
1383	121	162	164	87	209	0	0	0	0	0	0
304	6	26	11	92	112	0	0	0	0	0	0
129	63	141	108	91	194	2	0	2	0	1	0
79	153	185	393	108	137	2	1	2	1	2	0
233	82	106	216	34	67	8	4	20	11	1	0
69	109	81	363	180	112	0	0	0	0	0	0
318	1006	275	205	56	113	4	5	11	11	0	0
491	3996	83	337	746	440	7	0	7	0	2	0
0	1117	686	768	1313	215	29	925
35	9	43	12	51	43	0	0	0	0	0	0
485	700	322	613	846	326	3	7	6	7	0	3
174	259	162	235	106	192	0	1	0	1	0	0
484	199	263	265	275	221	2	0	2	0	1	0
5	76	27	37	111	6	0	0	0	0	0	0
130	709	369	1260	325	107	0	19	0	25	0	4
76	692	103	222	324	93	0	17	0	20	0	16
102	852	183	608	791	58	0	1	0	1	0	0
41	243	84	236	102	87	0	1	0	1	0	1
17	138	31	296	268	11	0	0	0	0	0	0
481	76	1003	83	177	310	1	0	1	0	0	0
68	579	222	251	151	1037	0	9	0	10	0	2
101	20	132	155	94	106	0	0	0	0	0	0
86	2179	71	300	1427	12	2	0	3	0	0	0
109	153	211	330	30	64	0	0	0	0	0	0
69	579	12	306	437	130	0	1	0	4	0	1
227	227	227	556	61			0		0		0
Figure 2d
SAA			CD15			CD8			PD-L1			PD-L1+CD15+
NPD	PD		NPD	PD		NPD	PD		NPD	PD		NPD	PD
0.915472	12.6335		0.634531	2.97353		4.41993	3.27811		3.35586	0.031988		0.00386	0.01159
4.17843	26.8127		0.119078	1.32988		0.757515	0.320109		1.34662	0.079068		0.001257	0.042305
1.33157	9.24776		3.90561	0.373043		6.57814	4.55016		2.093	0.783813		0.019804	0.025503
1.65924	18.4233		0.342065	8.09905		2.71274	1.02353		2.43416	1.00412		0.002777	0.05335
0.667807	17.0604		1.30621	1.23437		1.66841	2.68311		0.621996	0.194003		0.005468	0.005093
1.59691			0.355898			1.28731			0.759778			0.011483
0.457882			0.659114			11.3335			1.27622			0.049414
0.712009			0.441625			1.52934			0.026351			0.000348
0.789925			0.99675			2.93719			0.430499			0.013
1.45341			3.35961			11.7438			0.191978			0.002094
0.061689			0.801401			12.5889			0.538186			0.013002
0.093822			0.809983			6.83097			0.239612			0
0.225909			0.05111			2.96517			0.824166			0.005127
10.9149			0.042787			3.27259			0.276873			0.023623
0.186768			0.096767			0.699717			1.99405			0.000725

## Sheet: Figure3
Figure 3a
Control	+SAA 125 ng/mL	+SAA 500 ng/mL	+SAA 1000 ng/mL
5.93	8.45	12.6	31.7
5.9	7.97	13	30.7
4.71	11.4	16.9	48.1
1.61	12.2	16.1	30.1
Figure 3b
Med-6 h	SAA-6 h	Med-24 h	SAA-24 h
4.39	16	11.8	48.6
3.39	13.5	5.14	45.5
4.02	15.4	6.77	53
1.03	11.2	6.21	57.8
5.12	17	6.19	37.4
Figure 3c
Figure 3d
Figure 3e
PD-L1+CD15+ cells		p-STAT3+PD-L1+CD15+ cells		CD8+ cells
SAA low	SAA high	SAA low	SAA high	SAA low	SAA high
10.2	21.6	10.2	15.9	759	621
9.6	22.3	13.4	17.9	896	456
8.5	20.6	9.7	30.5	963	389
4.6	21.3	16.9	25.9	1056	987
9.3	25.9	19.8	18.6	863	526
8.8	18.6	10.6	23.4	954	468
17.9	17.6	15.9	6.8	963	579
20.6	10.3	26.7	19.6	912	368
14.3	15.9	10.3	17.6	853	862
11.6	26.8	16.8	18.9	563	677
13.8	27.2	11.2	22.9	789	598
12.9	20.5	14.9	30.1	768	496
10.6	21.6	13.7	28.7	896	758
15.3	19.6	16.9	24.1	842	596
12.6	15.9	18.3	16.3	813	846
10.9	23.5	10.8	10.9	865	358
5.6	20.6	3.6	16.9	1089	289
13.6	21.6	4.5	28.4	1111	569
Figure 3f
Med+DMSO	SAA+DMSO	SAA+BBI608 (0.01 μmol/L)	SAA+BBI608 (0.1 μmol/L)	SAA+BBI608 (1 μmol/L)
2.69	79.2	47.4	47.7	40.3
5.06	57.1	32.1	23.6	23.9
6.4	64.5	40.3	28.3	22.3
5.3	72.1	42.3	29.3	26.2
6.1	71	35.1	29.7	23.4
4.9	68.3	29.3	29.6	23.8

## Sheet: Figure4
Figure 4d
	0 min	30 min	6 h	12 h
PGM3	0.75	0.5	0.62	2.29
PKM	75.27	87.26	133.28	214.33
ENO3	0.52	1.32	0.74	6.97
ALDOC	3.49	2.5	3.12	11.66
LDHB	0.85	2.29	2.08	1.31
PFKL	1.92	2.62	1.61	14.37
PD-L1	9.08	10.94	13.53	157.32
Figure 4e
2-NBDG+CD15+ cells			mean 2-NBDG MFI
Med	SAA		Med	SAA
11.8	89.3		30905.3	51002.4
10.4	83.2		29772	47419.7
24.8	88.7		34306.3	49664.6
12.5	84.3		31715.5	47973.3
3.18	84.5		25675.5	47450.1
4.76	84		25950.4	46416.4
Figure 4f
Med	SAA	2-DG	SAA+2-DG
24.9	45.4	26.8	27.6
13.9	79.7	8.66	19
1.71	15.7	1.37	5.94
2.18	19.9	3.09	3.88
3.85	30	4.54	4.74
8.5	75.7	5.76	9.47
1.24	20.7	1.73	2.4
1.37	16.8	1.7	2.38
1.16	24.5	1.5	2.23
6.56	27.7	3.47	7.93
Figure 4g
	Control				SAA treated
GLUT1	1	1	1		2.03496	3.50642	2.32141
PKM2	1	1	1		6.88577	9.4698	10.7231
PFKFB2	1	1.39474	1.07923		36.0019	30.2738	2.69645
PFKFB3	1	1	1		2.08734	8.07428	9.5909
LDHA	1	1.10191	1.07177		14.5203	28.2465	27.0958
GAPDH	1	1.09429	1.01396		22.1618	22.6274	26.1729
PFKL	1	1.42405	1.33793		3.41054	2.47942	2
ALDOA	1	1.50525	1.85318		2.81712	12.8171	19.9733
ALDOC	1	1.04247	1.37554		1.44393	1.97247	2.18859
ACTB	1	1	1		0.921251	1.10191	0.904379
Figure 4i
Med+DMSO	SAA+DMSO	FX-11	SAA+FX-11
5.83	62.8	7.11	41.6
0.89	53.5	1.71	5.36
2.65	33.3	2.39	20.3
5.96	40.1	7.78	13.1
4.28	29.9	2.97	9.02
3.12	49.9	1.49	23.2

## Sheet: Figure5
Figure 5a
	0 min	30 min	6 h	12 h
OSM	318.69	37.48	1789.65	325.53
IL4I1	0.41	9.83	0.23	0.32
IL1R1	40.89	189.8	72.2	49.93
IL1B	402.45	1836.3	4567.36	363.02
IL2RA	0.07	1.95	0.04	0.11
IL6	0.3	45.64	1.52	0
IL10	0.46	1.65	0.63	2.12
IL2RG	169.42	600.84	126.94	168.04
Figure 5b
	Control			SAA treated
OSM	1	0.986233	0.972655	15.1719	17.0693	15.9262
ARG1	1	0.907519	0.732043	52.8318	42.6163	41.2599
IL1B	1	0.5	0.926588	102.774	164.659	47.8792
IL10	1	1	1	22.706	36.0019	20.5228
Figure 5c
Figure 5d
OSM			Arg1
Control	SAA		Control	SAA
23.0902	416.855		571.559	543.382
18.7698	164.636		648.63	602.388
48.6791	301.292		588.465	507.416
60.3174	607.484		636.697	575.868
44.9955	363.41		484.709	491.173
62.652	419.923		522.001	556.145
35.975	521.266		606.2	592.277
43.5963	426.232		498.631	544.377
19.5643	398.645		563.596	596.57
22.9654	563.985		489.564	501.237
Figure 5e
Tumor	Invasion margin	Peritumor
0.5	5.4	1.8
0.9	4.9	1.7
1.1	3.6	2.1
0.6	3.2	2.2
1	3.5	2.3
1.1	2.9	3.5
0.4	6.1	3.9
0.4	4.1	4.1
0.1	5.5	4.5
Figure 5f
IFNγ+CD8+ T cells					TNF+CD8+ T cells
DMSO	SAA+DMSO	OSMi	SAA+OSMi		DMSO	SAA+DMSO	OSMi	SAA+OSMi
17.5	12.1	25.8	18.5		26.2	23	33.6	24.5
19.4	15.3	24.7	21.2		21	17.4	28.2	22.9
20.7	14.6	29.5	21.8		34.5	27.3	37.2	32.1

## Sheet: Figure6
Figure 6d
Control-D7	Control-D11	Control-D15	aPD-1-D7	aPD-1-D11	aPD-1-D15	aSAA1/2-D7	aSAA1/2-D11	aSAA1/2-D15	aSAA1/2+aPD-1-D7	aSAA1/2+aPD-1-D11	aSAA1/2+aPD-1-D15
26.6	26	24.6	25.6	25	25.2	23.5	25	26	25.5	25.7	26.5
24	27	26	24	25	26.3	28	28	29	26.3	26.2	27.3
26	27	26.6	24.1	27	28	27	28	28.6	22.9	22.5	22.9
24.4	24	23.5	26.4	26	26.4	23.5	25	26.3	25.1	25.9	26.6
25.4	25	26	26.8	26	24.8	25.3	25	26.3	24.2	27.1	28.9
22.5	24	25	24.7	24	25.6	24.9	26	26.9	25.6	25	26.6
Figure 6e
Liver weight					Liver/body weight ratio
Control	aPD-1	aSAA1/2	aSAA1/2+aPD-1		Control	aPD-1	aSAA1/2	aSAA1/2+aPD-1
4.64	2.34	2.44	1.82		0.188537	0.0930159	0.0937692	0.0686415
2.96	2.16	2.27	1.66		0.113962	0.0819772	0.0782069	0.0609524
2.87	1.87	2.94	1.48		0.107895	0.0666429	0.102902	0.0548699
1.72	1.82	2.57	1.58		0.0833617	0.0835985	0.0975665	0.0546713
1.72	1.92	2.17	1.49		0.0861538	0.0775403	0.0825856	0.0559774
1.96	1.98	2.57	1.38		0.0984	0.0809877	0.0953903	0.0506618
Figure 6f
CD11b+Ly6G+ cells					PD-L1+CD11b+Ly6G+ cells					CD45+CD3+CD4+ cells					CD45+CD3+CD8+ cells					IFNγ+CD8+ T cells					TNF+CD8+ T cells
Control	αPD-1	αSAA1/2	αSAA1/2+αPD-1		Control	αPD-1	αSAA1/2	αSAA1/2+αPD-1		Control	αPD-1	αSAA1/2	αSAA1/2+αPD-1		Control	αPD-1	αSAA1/2	αSAA1/2+αPD-1		Control	αPD-1	αSAA1/2	αSAA1/2+αPD-1		Control	αPD-1	αSAA1/2	αSAA1/2+αPD-1
18.09	9.61	25.57	8.73		59.28	48.03	20.92	37.27		3.77	6.66	0.8	3.22		30.47	38.51	50.25	94.6		10.79	14.89	41.76	38.31		24.76	27.43	9.88	50.29
17.64	17.64	10.21	9.77		43.54	39.86	21.36	26.03		1.82	5.42	3.43	7.26		38.83	33.75	11.98	80.97		10.8	16.92	8.03	31.38		21.11	49.05	27.16	24.64
14.07	13.75	26.6	14.16		39.51	62.94	26.03	29.28		1.84	5.91	1.8	5.43		21.47	29.58	17.46	79.84		10.3	20.82	10.94	30.47		24.17	33.41	7.07	29.9
23.13	37.01	25.82	10.16		41.76	38.36	29.29	28.94		3.69	3.35	1.44	3.35		41.06	45.51	52.25	59.66		11.22	14.01	8.41	41.19		23.51	44.9	11.79	31.15
29.73	13.5	19.59			52.15	62.24				3	5.41	3.49	7.91		33.73
19.62										2.46

## Sheet: Figure7
Figure 7c
Mice body weight			Liver weight			Liver/body wight ratio
Saa1+/+	Saa1-/-		Saa1+/+	Saa1-/-		Saa1+/+	Saa1-/-
22.9	23.29		1.679	1.318		0.0733188	0.0565908
19.2	19.1		1.289	1.027		0.0671354	0.0537696
22.6	24		1.456	1.273		0.0644248	0.0530417
18.6	19		1.245	1.049		0.0669355	0.0552105
Figure 7f
MPO+ cells			PD-L1+MPO+ cells			IFNγ+CD8+cells
saa+/+	saa-/-		saa+/+	saa-/-		saa+/+	saa-/-
465	165		106	7		101	365
563	236		56	19		86	379
498	269		98	56		235	299
679	103		73	26		116	456
Figure 7h
Mice body weight			Liver weight			Liver/body wight ratio
stat3f/f&Alb-cre-	stat3f/f&Alb-cre+		stat3f/f&Alb-cre-	stat3f/f&Alb-cre+		stat3f/f&Alb-cre-	stat3f/f&Alb-cre+
21.2	22.1		3.21	1.39		0.151415	0.0628959
17.2	16.7		2.69	1.31		0.156395	0.0784431
16.9	17.2		2.16	1.39		0.127811	0.080814
16.8	15.8		1.68	1.27		0.1	0.0803797
Figure 7k
MPO+ cells			PD-L1+MPO+ cells			IFNγ+CD8+cells
stat3f/f&Alb-cre-	stat3f/f&Alb-cre+		stat3f/f&Alb-cre-	stat3f/f&Alb-cre+		stat3f/f&Alb-cre-	stat3f/f&Alb-cre+
432	236		123	65		230	356
579	245		156	53		202	426
532	401		180	89		156	250
632	302		79	72		189	298

## Sheet: Figure8
Figure 8d
Control-D7	Control-D11	Control-D15	αPD-1-D7	αPD-1-D11	αPD-1-D15	BBI608-D7	BBI608-D11	BBI608-D15	BBI608+αPD-1-D7	BBI608+αPD-1-D11	BBI608+αPD-1-D15
13.9	15.8	16	21.8	23	23.9	16	15.9	16.5	19.2	20.6	23.9
20.5	21.1	22.2	19.2	20.5	21.5	18.4	19.2	19.5	18.6	19.1	19.7
12.8	14.6	14.8	19.6	20.5	21.7	20.6	20.7	20.8	18.1	19.6	16.2
17	17.5	17.4	13.2	12.3	13.6	19.7	19.9	20.6	18.6	19.2	22
17.7	16.9	15.8	21.5	22.1	22.5	17.8	19.3	16.6	17.8	18.3	19.3
19	20.2	20.6	18.8	19.7	20.5	20.1	21.6	22.2	18.3	19.6	17.4
Figure 8e
Liver weight					liver/body weight ratio
Control	αPD-1	BBI608	BBI608+αPD-1		Control	αPD-1	BBI608	BBI608+αPD-1
2.6	2.8	1.8	1.6		0.1625	0.117155	0.109091	0.0669456
4.5	1.8	1.5	1.1		0.202703	0.0837209	0.0769231	0.0558376
1.6	2.3	1.6	1		0.108108	0.105991	0.0769231	0.0617284
2.3	1.9	1.9	1.7		0.101266	0.0977778	0.092233	0.0742358
1.6	2.2	2.7	1.3		0.11165	0.0926829	0.162651	0.0673575
2.3	1.9	2.6	1		0.132184	0.092233	0.166667	0.0574713
Figure 8g
CD11b+Ly6G+ cells					PD-L1+CD11b+Ly6G+ cells
Control	aPD-1	BBI608	aPD-1+BBI608		Control	aPD-1	BBI608	aPD-1+BBI608
63.39	85.06	26.54	40		8.19	13.06	7.66	5.21
67.18	86.46	39.54	21.6		10.55	16.34	2.63	1.89
78.36	96.5	34.65	36.4		6.59	14.31	2.75	2.54
63.7	85.71	55.67	31.43		13.5	13.21	1.78	4.32

## Sheet: Supplementary fig1
αPD-1 cohort	n = 52 patients
case	age	sex (1=male, 2=female)	tumor response	AFP	PIVKAII	SAA	CRP	NLR	PLR	LDH	IL-2	IL-4	IL-5	IL-6	IL-8	IL-2	IL-4	IL-5	IL-6	IL-8	PFS-Status (0=no, 1=yes)	PFS (months)	OS-Status (0=alive, 1=dead)	OS (months)
1	68	1	PD	39.6	3893	7.4	1.86	2.35294	167.32	180.1	7.69556	25.4454	11.3144	11.2761	99.3715	7.69556	25.4454	11.3144	11.2761	99.3715	1	6.7	1	9.27
2	46	1	PD	42.33	51	17.4	8.96	2.16923	136.41	185.5	2.39111	8.13256	1.32011	5.24887	22.2872	2.39111	8.13256	1.32011	5.24887	22.2872	0	19.79	0	19.79
3	62	1	PD	1134	9226	8.3	6.54	1.30769	97.1154	392	8.74183	8.4591	2.99757	2.08228	101.217	8.74183	8.4591	2.99757	2.08228	101.217	0	19.45	0	19.45
4	22	2	PD	12202	46	81	33.11	6.47727	236.364	353.3	3.76791	6.24028	3.83664	8.78981	5.95668	3.76791	6.24028	3.83664	8.78981	5.95668	0	15.98	0	15.98
5	39	1	PD	28156	14134	6.1	1.64	1.18719	74.8768	200.7	2.11379	6.55264	1.3921	73.01	9.90457	2.11379	6.55264	1.3921	73.01	9.90457	1	10.64	1	10.64
6	54	1	PD	3.8	36	80	63.57	7.45522	159.701	577.2	14.2225	6.73905	5.44992	12.6543	18.5124	14.2225	6.73905	5.44992	12.6543	18.5124	1	10.31	0	13.51
7	38	1	PD	1129	304	2	7.9	2.98473	188.55	195.4	3.05176	5.93096	2.57956	3.51705	8.86638	3.05176	5.93096	2.57956	3.51705	8.86638	0	16.13	0	16.13
8	53	1	PD	121000	55072	2.3	1.46	1.85926	131.111	165.3	27.2466	14.2075	10.3741	127.943	149.938	27.2466	14.2075	10.3741	127.943	149.938	0	19.55	0	19.55
9	59	1	PD	22.44	85	4.2	1.39	3.02591	77.2021	132.5	5.52396	5.81095	3.22888	16.7626	47.567	5.52396	5.81095	3.22888	16.7626	47.567	1	9.89	0	12.45
10	63	1	PD	67.2	42263	7.9	1.42	1.58889	126.667	205.1	6.92611	11.8047	2.36641	0.506563	29.6897	6.92611	11.8047	2.36641	0.506563	29.6897	0	12.48	0	12.48
11	63	2	PD	6.3	31	4	0.78	1.32278	58.2278	228.7	27.8122	35.3988	9.39438	5.3488	112.825	27.8122	35.3988	9.39438	5.3488	112.825	1	9.59	0	15.02
12	55	1	PD	48.57	1646	5.5	7.54	2.21127	78.8732	251.6	10.3193	7.70563	4.92875	66.4899	7.01385	10.3193	7.70563	4.92875	66.4899	7.01385	0	16.31	0	16.31
13	65	1	PD	38.36	38	149.5	7.81	3.28696	99.1304	232.9	6.36615	16.2062	5.48797	7.91724	80.054	6.36615	16.2062	5.48797	7.91724	80.054	1	7.69	0	20.72
14	32	1	PD	121000		10.5	5.02	1.54422	102.721	149.7	3.96509	5.96157	2.35997	2.55522	24.1539	3.96509	5.96157	2.35997	2.55522	24.1539	1	12.52	0	14.19
15	54	1	PD	2166		5.2	9.06	0.847458	89.8305	448.2	6.27935	4.90274	4.13718	94.6181	29.7274	6.27935	4.90274	4.13718	94.6181	29.7274	1	19.32	0	19.32
16	51	1	PD	10.9		208.1	48	2.50311	179.503	202.8	1.75589	0	1.30407	6.26346	5.61979	1.75589	0	1.30407	6.26346	5.61979	1	12.92	1	12.92
17	38	1	PD	3	6165	22.9	3.44	1.4569	89.6552	247.4	12.9351	11.4215	3.99496	4.75999	24.7283	12.9351	11.4215	3.99496	4.75999	24.7283	1	14.62	0	14.62
18	54	1	SD	121000	>75000	2.6	0.68	1.44361	106.015	136.5	16.3695	46.6651	29.9637	2.92685	44.4594	16.3695	46.6651	29.9637	2.92685	44.4594	1	15.65	0	18.88
19	45	2	SD	1803	51	22.8	16.45	2.04545	96.5909	214.2	99.7632	23.6219	4.01864	33.639	7.26231	99.7632	23.6219	4.01864	33.639	7.26231	1	14.19	0	14.35
20	44	1	SD	23066	2754	19.6	9.94	1.64929	61.1374	200.8	4.20732	3.29734	2.96656	1.63194	12.3578	4.20732	3.29734	2.96656	1.63194	12.3578	1	19.32	0	19.32
21	48	1	SD	112370	7496	15.3	2.6	1.3815	72.2543	337.6	52.305	79.4934	32.7424	3.97755	127.633	52.305	79.4934	32.7424	3.97755	127.633	0	17.35	0	17.35
22	59	1	SD	2.49	35	5.2	0.59	1.5687	89.313	198	3.069	4.50538	3.33277	5.62966	65.595	3.069	4.50538	3.33277	5.62966	65.595	0	17.72	0	17.72
23	73	1	SD	175.2	694	2.7	0.49	2.40559	72.7273	178.7	3.3668	13.9827	5.32167	3.62192	11.4675	3.3668	13.9827	5.32167	3.62192	11.4675	0	15.94	0	15.94
24	63	1	SD	140.4	579	8.4	4.72	2.26596	88.2979	231.8	2.31264	0	0.0607521	16.283	10.416	2.31264	0	0.0607521	16.283	10.416	0	13.32	0	13.32
25	38	1	SD	328.9	232	7.4	2.13	2.6963	88.1481	228.2	19.8439	17.8668	12.0837	9.11713	242.942	19.8439	17.8668	12.0837	9.11713	242.942	0	11.89	0	11.89
26	59	1	SD	11.83	72	8.7	5.05	0.797546	36.8098	273.2	1.41571	9.40604	2.10483	23.4247	5.62696	1.41571	9.40604	2.10483	23.4247	5.62696	1	5.88	0	9.35
27	55	1	SD	69.54	47	9.4	5.25	4.09434	101.887	202.5	1.94259	9.37123	1.09978	4.69148	4.86145	1.94259	9.37123	1.09978	4.69148	4.86145	1	7.62	0	14.59
28	53	1	SD	4.09	46	13	3.87	2.5163	152.717	192.7	5.56544	17.7369	8.20842	3.27506	29.5172	5.56544	17.7369	8.20842	3.27506	29.5172	1	5.13	1	7.8
29	42	2	SD	3.88		8	1.49	1.43902	48.7805	167.3	4.66982	6.23358	6.90221	0.693542	41.029	4.66982	6.23358	6.90221	0.693542	41.029	1	5.65	1	13.05
30	59	1	SD	2.21	2447	9.7	3.25	2.52866	222.293	493.7	67.7078	27.9052	10.6444	5.04158	10.0752	67.7078	27.9052	10.6444	5.04158	10.0752	0	23.12	0	23.12
31	56	1	SD	4.1	1177	1	2.57	1.24623	43.2161	223.1	10.4277	5.87492	5.15044	5.85205	36.7726	10.4277	5.87492	5.15044	5.85205	36.7726	0	19.55	0	19.55
32	59	2	SD	6		3.5	2.32	1.63673	76.7347	208	25.2204	11.4838	5.26881	204.752	46.1796	25.2204	11.4838	5.26881	204.752	46.1796	0	20.82	0	20.82
33	52	1	SD	1536	2227	105.4	11.58	2.6895	165.297	164.1	6.78642	6.029	2.66264	3.90583	39.2209	6.78642	6.029	2.66264	3.90583	39.2209	0	14.21	0	14.21
34	41	1	SD	61004	282	11.6	2.21	3.296	227.2	375.7	2.95638	2.55002	1.14622	0.978404	24.0482	2.95638	2.55002	1.14622	0.978404	24.0482	1	11.68	1	11.85
35	58	1	SD	9.25	6152	10.4	4.22	4.65244	279.268	252	2.04881	0	1.82744	2.88885	55.8138	2.04881	0	1.82744	2.88885	55.8138	1	7.94	0	20.18
36	67	1	SD	133.2	865	38.9	20.58	2.1044	107.143	166	26.6592	17.2194	5.27918	0	23.2822	26.6592	17.2194	5.27918	0	23.2822	0	20.05	0	20.05
37	68	1	SD	1052	284	7.4	7.45	2.06	87.5	258.8	3.50188	11.7545	2.90044	10.0083	43.7515	3.50188	11.7545	2.90044	10.0083	43.7515	0	19.72	0	19.72
38	57	1	SD	15.16	62	14.7	4.82	1.31034	35.8621	320.1	51.3749	104.607	42.1592	1.16467	11.9594	51.3749	104.607	42.1592	1.16467	11.9594	1	3.72	0	13.48
39	50	1	SD	4801	6698	96.1	5.95	17.2683	97.561	290.2	3.82911	9.40932	2.84086	3.67677	27.8892	3.82911	9.40932	2.84086	3.67677	27.8892	1	7.09	1	7.09
40	64	1	SD	18.47	1073	163.4	52.03	5.20408	432.653	455.4	2.42559	9.14645	2.41915	2.62535	18.9437	2.42559	9.14645	2.41915	2.62535	18.9437	1	1.5	1	14.73
41	50	1	SD	713.6	2443	66.9	4.12	1.20833	227.083	188.4	24.2213	9.75506	3.85421	3.48559	43.1779	24.2213	9.75506	3.85421	3.48559	43.1779	1	2.51	1	11.24
42	39	1	SD	10378	113	207.8	35.98	3.92053	249.669	187.4	3.66676	1.27482	0.0346471	17.2582	21.4432	3.66676	1.27482	0.0346471	17.2582	21.4432	1	2.08	1	7.42
43	30	1	SD	121000	>75000	34.3	6.22	0.897561	115.61	244.8	3.91404	7.83701	3.77869	61.8512	42.8869	3.91404	7.83701	3.77869	61.8512	42.8869	1	8.79	1	8.79
44	44	2	PR	17.6	493.7	28.5	31.52	1.4593	109.884	294.6	2.65461	2.76418	5.04806	13.7116	34.6463	2.65461	2.76418	5.04806	13.7116	34.6463	1	2.08	1	8.45
45	49	1	PR	180.6	51	42.6	3.55	3.82584	103.371	278.6	5.60638	7.32422	2.82517	1.02317	19.249	5.60638	7.32422	2.82517	1.02317	19.249	1	4.33	1	15.3
46	41	1	PR	4.81	35	6.5	8.02	3.96104	164.935	292.1	3.61903	7.07195	4.68314	0	22.7547	3.61903	7.07195	4.68314	0	22.7547	1	1.42	1	7.09
47	52	1	PR	13.67	432	20.4	8.71	1.61966	82.0513	192.1	8.09836	6.79926	3.37895	3.69862	22.397	8.09836	6.79926	3.37895	3.69862	22.397	1	5.02	1	9.35
48	69	1	PR	4.54	18	108.2	120.41	10.2245	159.184	291.8	15.3717	15.4785	8.35485	8.64402	15.352	15.3717	15.4785	8.35485	8.64402	15.352	1	1.85	1	6.15
49	42	1	PR	47209	57243	205.3	76.85	7.74257	246.535	474.3	67.9657	33.8661	30.0955	169.285	21.9753	67.9657	33.8661	30.0955	169.285	21.9753	1	1.32	0	1.32
50	38	2	PR	121000	9479	216.3	22.45	5.14035	113.158	178	91.7648	9.14656	1.39899	117.473	29.0266	91.7648	9.14656	1.39899	117.473	29.0266	1	2.08	1	11.18
51	59	2	PR	2.12	25665	217.9	25.73	4.58442	145.455	250.3	15.4199	6.14207	3.53495	44.8994	21.1882	15.4199	6.14207	3.53495	44.8994	21.1882	1	5.55	1	15.05
52	65	1	PR	42.89	2501	78.7	16.23	1.97987	115.436	353.3	2.68505	0	1.48588	41.9844	13.2727	2.68505	0	1.48588	41.9844	13.2727	1	3.82	1	9.18

[truncated: 9 more sheets: Supplementary fig4, Supplementary fig6, Supplementary fig7, Supplementary fig8, Supplementary fig10, Supplementary fig11, Supplementary fig12, Supplementary fig15, Supplementary fig16]
